# Supplementary material for: State of the art and future directions in assessing the quality of life in rare and complex connective tissue and musculoskeletal diseases
Source: Front Med (Lausanne). 2022 Sep 23;9:986218. doi: 10.3389/fmed.2022.986218 (PMC9537631; doi:10.3389/fmed.2022.986218)
Supplement: Supplementary file 1 [file Data_Sheet_1.xlsx]

## Sheet: Research queries
PubMed	Queries	Results
1	((("quality of life/psychology"[All Fields] AND ("prom s"[All Fields] OR "proms"[All Fields])) OR ("quality of life"[All Fields] OR ("quality"[All Fields] AND "life"[All Fields])) OR "quality of life"[All Fields] OR ("health"[All Fields] AND "related"[All Fields] AND "quality"[All Fields] AND "life"[All Fields]) OR "health related quality of life"[All Fields] OR "prems"[All Fields] OR (("narratio…	125.143
2	(("Musculoskeletal Diseases" AND "Disease, Connective Tissue" )) OR ("lupus erythematosus, systemic" OR "lupus" AND "erythematosus"AND "systemic" OR "systemic lupus erythematosus" OR "systemic"AND "lupus" AND "erythematosus") OR ("Scleroderma, Systemic" OR "Scleroderma" AND "Systemic")OR "Myositis" OR ("Myopathy" AND "Inflammatory" OR "Myopathy Inflammatory") OR ("Dermatomyositis") OR ("Polymyosi…	50.316
3	#1 AND #2	1.047
ISI-WEB	Queries	Results
#1	TS=((("quality of life/psychology" AND ("prom s" OR "proms")) OR ("quality of life" OR ("quality" AND "life")) OR "quality of life" OR ("health" AND "related" AND "quality" AND "life") OR "health related quality of life" OR "prems" OR (("narration"[MeSH Terms] OR "narration" OR "narrative" OR "narratives" OR "narrative s" OR "narratively" OR "narrativity") AND ("based" OR "basing"))) AND ("medici…	19.497
#2	TS=("Musculoskeletal Diseases"[MeSH] OR ("Disease, Connective Tissue" [MeSH]) OR ("lupus erythematosus, systemic"[MeSH] OR "lupus" AND "erythematosus" AND "systemic" OR "systemic lupus erythematosus" OR "systemic" AND "lupus" AND "erythematosus") OR ("Scleroderma, Systemic" [MeSH] OR "Scleroderma" AND "Systemic") OR ("Myositis"[Mesh] OR ("Myopathy" AND "Inflammatory" OR "Myopathy Inflammatory")) …	54.759
3	#1 AND #2	85

## Sheet: Review
ID	Type	Authors	Year	Title	Journal	Country	Sample_size	Tot_subj_involved	Disease	Questionnaire	PY_citations	Citations per year
1	B2	de Achaval et al.	2013	Use of the Patient-generated Index in systemic sclerosis to assess patient-centered outcomes.	The Journal of rheumatology	USA	62 SSc and 256 other subjects	318	SSc	PGI, HAQ, SF-36	16	1.77778
2	B1	Alian et al	2021	Cultural adaptation and validation of the Systemic Sclerosis Quality of Life questionnaire into Arabic language.	Clinical rheumatology	Egypt	50	50	SSc	SF-36 - QoL	1	1
3	B1	Hosseini et al.	2014	Linguistic Validation of the LupusQoL for the Assessment of Quality of Life in Iranian Patients with Systemic Lupus Erythematosus.	International journal of rheumatology	Iran	78	78	SLE	LupusQoL, SF-36	20	2.5
4	D	Shakeri et al.	2015	Depression, Anxiety and Disease-Related Variables and Quality of Life Among Individuals With Systemic Lupus Erythematosus Living in Kermanshah Province, Iran.	Iranian Red Crescent medical journal	Iran	310 (160 with SLE and 150 healthy)	310	SLE	BDI, BAI, SF-36	23	3.28571
5	D	Hanly et al.	2020	Neuropsychiatric events in systemic lupus erythematosus: a longitudinal analysis of outcomes in an international inception cohort using a multistate model approach.	Annals of the rheumatic diseases	USA, Canada, Europe, Asia	1.827	1827	SLE	SF-36	23	11.5
6	D	Mu et al.	2019	Factors affecting quality of life in children and adolescents with hypermobile Ehlers-Danlos syndrome/hypermobility spectrum disorders.	American journal of medical genetics. Part A	USA	47	47	EDs	PedsQL, PFSD, Herth-Ansiety, BIPQ	24	8
7	D	Williams et al.	2014	Stress and Depression in Relation to Functional Health Behaviors in African American Patients with Systemic Lupus Erythematosus.	Rheumathology	USA	15 ptz, 15 controls	30	SLE	STAI, ASESP, MOS, FACIT-F,	16	2
8	D	McCoy et al	2021	National Sjögren's Foundation Survey: Burden of Oral and Systemic Involvement on Quality of Life.	The Journal of rheumatology	USA	2.961	2961	PSS	survey designed for the project covering: 1) Challenge and burden; 2) Functional interference; 3) Financial burden; 4) Ability to work; 5) Activities of daily living; 6) Mood; 7) Memory & concentration; 8) Relationships with friends and family; 9) Diet	5	5
9	D	Cho et al.	2014	Costs of illness and quality of life in patients with systemic lupus erythematosus in South Korea.	Lupus	Korea	201	201	SLE	CES-D, EQ5-D	26	3.25
10	C	Kiani et al.	2013	Predictors of self-reported health-related quality of life in systemic lupus erythematosus.	Rheumatology	USA	200	200	SLE	SF-36	63	7
11	C	Perline et al.	2016	Musculoskeletal Involvement in SSc Is Associated with Worse Scores on Short Form-36 and Scleroderma Health Assessment Questionnaire and Lower Tumor Necrosis Factor-α Gene Expression in Peripheral Blood Mononuclear Cells.	HSS journal : the musculoskeletal journal of Hospital for Special Surgery	USA	185	185	SSc	SF-36	5	0.833333
12	D	El-Rabbat et al.	2018	Clinical significance of fibromyalgia syndrome in different rheumatic diseases: Relation to disease activity and quality of life.	Reumatologia clinica	Egypt	160 (50 RA, 50 SLE, 30 SSc and 30 BD)	160	RA, SLE, SSc, BD	QOLS	43	10.75
13	D	Behiry et al.	2019	Assessment of Quality of Life (QoL) in Systemic Lupus Erythematosus Patients at a Tertiary Care Hospital in Egypt.	Current rheumatology reviews	Egypt	164	164	SLE	A new disease specific QoL questionnaire covering physical function, sociooccupational activities, symptoms, treatment, mood, and self-image	1	0.333333
14	D	Chen et al.	2017	Health-related quality of life and utility: comparison of ankylosing spondylitis, rheumatoid arthritis, and systemic lupus erythematosus patients in Taiwan.	Clinical rheumatology	Taiwan	541 (AS: 129, RA: 219, SLE: 193)	541	AS, RA, SLE	SF-36, SF-6D, EQ-5D	35	7
15	D	Margiotta et al.	2019	Clinical features of patients with systemic lupus erythematosus according to health-related quality of life, entity of pain, fatigue and depression: a cluster analysis.	Clinical and experimental rheumatology	Italy	130	130	SLE	SF-36 - QoL, BDI	9	3
16	D	Samotij et al.	2021	Clinical characteristics of itch in cutaneous lupus erythematosus: A prospective, multicenter, multinational, cross-sectional study.	Lupus	France, Italy, Poland Japan, South Korea	153	153	CLE	EQ-5D- QoL	0	0
17	D	Murphy et al.	2021	Fatigue Predicts Future Reduced Social Participation, not Reduced Physical Function or Quality of Life in People with Systemic Sclerosis.	Journal of scleroderma and related disorders	USA	267	267	SSc	PROMIS v2, EQ-5D	2	2
18	D	Furukawa et al.	2016	Quality of life in Japanese female patients with systemic lupus erythematosus: Evaluation using the Short Form 36 Health Survey.	Modern rheumatology	Japan	119	119	SLE	SF-36	17	2.83333
19	D	Margiotta et al.	2019	Pattern of sleep dysfunction in systemic lupus erythematosus: a cluster analysis.	Clinical rheumatology	Italy	79	70	SLE	PSQI	4	1.33333
20	B1	Lackner et al.	2013	Assessing health-related quality of life in primary Sjögren's syndrome-The PSS-QoL.	Seminars in arthritis and rheumatism	Austria	75	75	PSS	PSS-QoL, EQ-5D	11	1.22222
21	D	Morrisroe et al.	2018	Work productivity in systemic sclerosis, its economic burden and association with health-related quality of life	Rheumatology	Australia	476	476	SSc	PROMIS v2, SF-36	22	5.5
22	D	Chaigne et al.	2017	Differential impact of systemic lupus erythematosus and rheumatoid arthritis on health-related quality of life.	Quality of life research	Swizerland	534 (SLE: 267, RA: 267)	534	SLE, RA	SF-36	19	3.8
23	D	Liu et al.	2017	Health-related quality of life and psychological status of women with primary Sjögren's syndrome: A cross-sectional study of 304 Chinese patients.	Medicine	China	304	304	PSS	SF-36, HADS	16	3.2
24	A	Dover et al.	2021	The Effect of Creatine Supplementation on Muscle Function in Childhood Myositis: A Randomized, Double-blind, Placebo-controlled Feasibility Study.	The Journal of rheumatology	Canada	38	38	DM	PedsQL, QoML	6	6
25	D	Sariyildiz et al.	2013	Sleep quality in patients with systemic sclerosis: relationship between the clinical variables, depressive symptoms, functional status, and the quality of life.	Rheumatology international	Turkey	48	48	SSc	SF-36 - QoL, HAQ, PSQI, BDI	27	3
26	D	Kinikli et al.	2021	Factors associated with self-reported capacity to walk, jog and run in individuals with systemic lupus erythematosus.	Archives of rheumatology	Turkey	198	198	SLE	HADS, EQ-5D, EQ-VAS	0	0
27	D	Choi et al.	2012	Subscale analysis of quality of life in patients with systemic lupus erythematosus: association with depression, fatigue, disease activity and damage.	Clinical and experimental rheumatology	Korea	108 (52 controls)	160	SLE	CES-D	50	5
28	D	Zaghlol et al.	2021	Functional Disability Among Systemic Sclerosis Patients: Relation to Disease Characteristics and Quality of Life Parameters.	Current rheumatology reviews	Egypt	38	38	SSc	SF-36	0	0
29	C	Azuma et al.	2020	Evaluation of changes in oral health-related quality of life over time in patients with Sjögren's syndrome	Modern Rheumatology	Japan	35 SS patients 23 non SS individuals	58	SS	OHIP	1	0.5
30	D	Giuca et al.	2020	Functional Disability Among Systemic Sclerosis Patients: Relation to Disease Characteristics and Quality of Life Parameters.	Journal of biological regulators and homeostatic agents	Italy	30	30	PSS	OHIP	0	0
31	D	Baron et al.	2014	The Canadian systemi sclerosis oral health study: orofacial manifestations and oral health-related quality of life in systemic sclerosis compared with the general population	Rheumatology	Canada	163 SSc patients 231 controls	163	SSc	OHIP	76	9.5
32	D	Inoue et al.	2017	Predictors of poor sleep quality in patients with systemic lupus erythematosus.	Clinical rheumatology	Japan	205	205	SLE	PSQI, LupusPRO	22	4.4
33	D	Yilmaz-Oner et al.	2015	Anxiety and depression predict quality of life in Turkish patients with systemic lupus erythematosus.	Clinical and experimental rheumatology	Turkey	113	113	SLE	HADS	39	5.57143
34	D	Azzizodin et al.	2019	Fatigue in systemic lupus: the role of disease activity and its correlates.	Lupus	USA	116	116	SLE	FACIT-F ISI, PSS-4, PHQ, LupusPRO	35	11.6667
35	D	Baron et al.	2015	The Canadian Systemic Sclerosis Oral Health Study II: the relationship between oral and global health-related quality of life in systemic sclerosis	Rheumatology	Canada	156 SSc patients vs 1221 controls	157	SSc	SF-36 OHIP-49	24	3.42857
36	D	Tanner et al.	2015	The Quality of Life Burden Associated With Voice Disorders in Sjögren's Syndrome.	The Annals of otology, rhinology, and laryngology	USA	101	101	SS	V-RQOL, SF-36	23	3.28571
37	D	Calderón et al.	2016	Impact of cognitive impairment, depression, disease activity, and disease damage on quality of life in women with Systemic Lupus Erytematosus	Scand J Rheumatol	Chile	101 patients vs 22 health subjects	123	SLE	SF-12v2	45	7.5
38	D	Corrêa et al.	2018	Impact of systemic lupus erythematosus on oral health-related quality of life.	Lupus	Brazil	75 SLE, 72 n-SLE	147	SLE	OHIP	29	7.25
39	D	Groot et al.	2021	Effects of Childhood-onset Systemic Lupus Erythematosus on Academic Achievements and Employment in Adult Life.	The Journal of rheumatology	The Netherlands	106	106	SLE	SF-36- QoL	2	2
40	D	Katz et al.	2020	Patient-reported flare frequency is associated with diminished quality of life and family role functioning in systemic lupus erythematosus.	Quality of life research	USA	1066	1066	SLE, LN	LIT, LupusPRO, SF-36	10	5
41	D	Cengiz et al.	2018	Comparison of pain characteristics in patients with Rheumatoid Arthritis and Systemic Sclerosis with particular reference to Neuropathic Pain Component: cross-sectional study	Medical Principles and Practice	Turkey	60 SSc and 60 Rheumatoid Arthritis	120	SSc	SF-36, HAQ, HADS, PD-Q	0	0
42	D	Poulsen et al.	2017	Quality of life correlates with muscle strength in patients with dermato- or polymyositis.	Clinical Rheumatology	Denmark	75 + 48 healhty as control	123	DM	SF-36	22	4.4
43	D	Kaymaz	2021	The relationship of ocular parameters with clinical parameters and disease-related quality of life in patients with systemic sclerosis: A cross-sectional study.	International journal of rheumatic diseases	Turkey	38 + 40 healthy	78	SSc	SHAQ	0	0
44	B2	Jones et al.	2017	Validation of Patient-Reported Outcomes Measurement Information System Short Forms for Use in Childhood-Onset Systemic Lupus Erythematosus.	Arthritis care & research	USA	100	100	SLE	PROMIS-SFs, PROMIS AC	26	5.2
45	D	Koçer	2016	Cognition, depression, fatigue, and quality of life in primary Sjögren's syndrome: correlations.	Brain and behavior	Turkey	32 + 19 control	51	PSS	BDI, HDS, SFF, SF-36, EQ-5D	45	7.5
46	D	Mahieu et al.	2016	Fatigue, patient reported outcomes, and objective measurement of physical activity in systemic lupus erythematosus.	Lupus	USA	123	123	SLE	SFF, PROMIS- SFs	70	11.6667
47	D	Putera et al	2020	Effect of Mental Health Problems on the Quality of Life in Children with Lupus Nephritis.	Neuropsychiatric disease and treatment	Indonesia	62	62	SLE, LN	PedsQL-RM	7	3.5
48	D	Morrisroe et al.	2018	Determinants of health-related quality of life in a multinational systemic sclerosis inception cohort	Clinical and Experimental Rheumatology	Australia, Canada, The Netherlands, Spain Sweden	294 Australia, 203 Canada, 105, Netherlands, 29 Spain, 6 Sweden	637	SSc	SF-36	16	4
49	D	Cho et al.	2013	The EULAR Sjogren's syndrome patient reported index as an independent determinant of health-related quality of life in primary Sjogren's syndrome patients: in comparison with non-Sjogren's sicca patients.	Rheumathology	Korea	104 PSS, 42 non-PSS	146	SS	SF-36	53	5.88889
50	D	Margiotta et al.	2019	The association between duration of remission, fatigue, depression and health-related quality of life in Italian patients with systemic lupus erythematosus.	Lupus	Italy	136	136	SLE	SF-36	14	4.66667
51	D	Morrisroe et al.	2016	Determinants of unemployment amongst Australian systemic sclerosis patients: Results from a multicentre cohort study	Clinical and Experimental Rheumatology	Australia	1587	1587	SSc	SF-36	17	2.83333
52	D	Chaigne et al.	2017	Impact of disease activity on health-related quality of life in systemic lupus erythematosus - a cross-sectional analysis of the Swiss Systemic Lupus Erythematosus Cohort Study (SSCS).	BMC immunology	Swizerland	252	252	SLE	SF-36	59	11.8
53	D	Yakut et al.	2021	Fatigue and its relationship with disease-related factors in patients with systemic sclerosis: A cross-sectional study.	Turkish journal of medical sciences	Turkey	35 SSc and 35 healthy	70	SSc	SF-36, SFF	1	1
54	D	Legge et al.	2020	Prediction of Damage Accrual in Systemic Lupus Erythematosus Using the Systemic Lupus International Collaborating Clinics Frailty Index.	Arthritis & rheumatology	Canada	1549	1549	SLE	SF-36	16	8
55	D	Meijs et al.	2014	Health-care utilization in Dutch systemic sclerosis patients.	Clinical Rheumatology	The Netherlands	64	64	SSc	SHAQ, SF-36	23	2.875
56	D	Heřmánková	2021	Sexual function in patients with idiopathic inflammatory myopathies: a cross-sectional study.	Rheumathology	Czech Republic	61 women, 11 men	72	IIM	SQoL-F, SQoL-M	1	1
57	D	Chou et al.	2017	Health-related quality of life and depression among participants in the Sjögren's International Collaborative Clinical Alliance registry	RMD Open	USA	1117 SS, 1410 no SS patients	1117	SS	SF-12v2	15	3
58	D	De Wandele et al.	2014	Automic symptom burden in the hypermobility type of Ehlers-Danlos Syndrome: a comprative study with two other EDS types, fibromyalgia and healthy controls	Seminars in arthritis and rheumatism	Belgium	179	179	EDs	SF-36, CIS, HADS	88	11
59	D	Domany et al.	2018	Sleep disorders and their management in children with Ehlers-Danlos Syndrome referred to Sleep Clinics	J CLin Sleep Med	USA	65	65	EDs	PedsQL	15	3.75
60	D	Lee et al.	2018	Effects of risk factors for and components of metabolic syndrome on the quality of life of patients with systemic lupus erythematosus: a structural equation modeling approach.	Quality of life research	Korea	244	244	SLE	SF-36, BDI	12	3
61	C	Tashkin et al.	2017	Improved Cough and Cough-Specific Quality of Life in Patients Treated for Scleroderma-Related Interstitial Lung Disease: Results of Scleroderma Lung Study II.	Chest	USA	142	142	SSc	LCQ, HAQ, SF-36	45	9
62	D	López-Bastida et al.	2016	Social/economic costs and health-related quality of life in patients with scleroderma in Europe	European Journal of Health Economics	Germany, Italy, Spain, France, the UK, Hungary, Sweden	589	589	SSc	EQ-5D	25	4.16667
63	D	Iudici et al.	2018	Health status and concomitant prescription of immunosuppressants are risk factors for hydroxychloroquine non-adherence in systemic lupus patients with prolonged inactive disease.	Lupus	Italy	83	83	SLE	SF-36 - QoL, HADS	29	7.25
64	D	Willems et al.	2013	Health care use and patients' perceptions on quality of care in systemic sclerosis.	Clinical and experimental rheumatology	The Netherlands	198	198	SSc	CQ, SF- 36	25	2.77778
65	D	Kang et al.	2021	Comparison of three different definitions of low disease activity in patients with systemic lupus erythematosus and their prognostic utilities.	Rheumatology	Korea	299	299	SLE	SF-36	3	3
66	D	Spierings et al.	2020	Health-related quality of life in patients with immune mediated inflammatory diseases: A cross-sectional, multidisciplinary study.	Clinical immunology	The Netherlands	530	530	IMIDs	EQ-5D	4	2
67	B2	Pinto et al.	2019	Hindi LupusPRO: cross cultural validation of disease specific patient reported outcome measure of lupus.	Lupus	India	144	144	SLE	LupusPRO, GAD7, PHQ9, FSS, SF-36	6	2
68	D	Donnelly et al.	2017	Fatugue and depression predict reduced health-related quality of life in childhood-onset lupus	Lupus	USA	50	50	SLE	PedsQL-FS-Pediatric Quality of Life Multidimensional Fatigue Scale BPI-Brief Pain inventory PCS-Pain Catastrophizing Scale CDI-I Children's Depression Inventory Version I SCARED-Screen for Child Anxiety Emotional Disorders PedsQL-GC-Pediatric Quality of Life Inventory Generic Core scale PedsQL-RM-Rheumatology Module 3.0 FDI-Functional Disability Inventory	23	4.6
69	D	Milic et al.	2019	Personality, depression and anxiety in primary Sjogren's syndrome - Association with sociodemographic factors and comorbidity.	PloS one	Serbia	2011 (105 pSS, 52 RA, 54 healthy controls)	2011	pSS	NEO-PI-R, ZSR-SDS, ZSR-SAS	13	4.33333
70	D	Elera-Fitzcarrald et al.	2018	Factors associated with health-related quality of life in Peruvian patients with systemic lupus erythematosus	Lupus	Perù	227	227	SLE	LupusQoL	20	5
71	D	Elera-Fitzcarrald et al.	2020	Age at diagnosis and health-related quality of life are associated with fatigue in systemic lupus erythematosus patients: data from Almenara Lupus Cohort	Lupus	Perù	226	226	SLE	FACIT-FT, LupusQoL	0	0
72	D	Zinglersen et al.	2021	Characteristics of cardiovascular autonomic dysfunction and association with quality of life in patients with systemic lupus erythematosus.	Lupus science & medicine	Denmark	111	111	SLE	SF-12	1	1
73	D	Macêdo et al.	2016	Gender differences in systemic lupus erythematosus concerning anxiety, depression and quality of life.	Lupus	Brazil	108 (54M, 54F)	108	SLE	BDI, CES-D, HADS, SF-36	36	6
74	C	Petri et al.	2013	Impaired health status and the effect of pain and fatigue on functioning in clinical trial patients with systemic lupus erythematosus.	The Journal of rheumatology	Argentina, Brazil, Canada, Chile, USA	161	161	SLE	SF-36, FSS	28	3.11111
75	C	Borg et al.	2021	Contribution of abnormal BMI to adverse health-related quality of life outcomes after a 52-week therapy in patients with SLE.	Rheumatology	Sweden	1684	1684	SLE	SF-36	2	2
76	C	Youssef	2021	Effect of training on health outcome including fatigue, depression and quality of life in patients with systemic lupus erythromatosus	Beni-Suef Univerity Journal of Basic and Applied Sciences	Egypt	20, 25 controls	45	SSc	SF-36	1	1
77	D	Gholizadeh et al.	2019	Body image mediates the impact of pain on depressive symtoms in patients with systemic lupus erythematosus	Lupus	USA	135	135	SLE	LupusPRO HADS	6	2
78	D	O. Harry	2019	Self-management and adherence in childhood-onset systemic lupus erythematosus: what are we missing?	Lupus	USA	31 AYA	31	SLE	PIVAS, PROMIS	18	6
79	D	Jolly et al.	2017	Disease-specific quality of life in patients with lupus nephritis	Lupus	USA	1259	1259	LN	LupusPRO	27	5.4
80	C	Kender et al.	2021	Delayed diagnosis adversely affects outcome in systemic lupus erythematosus: Cross sectional analysis of the LuLa cohort	Lupus	Germany	585	585	SLE	SF-12 FSS	5	5
81	D	Knight et al.	2014	Depression and anxiety and their association with healthcare utilization in paediatric lupus and mixed connective tissue disease patients: a cross-sectional study	Pediatric Rheumatology	USA	50	50	SLE, MCTD	PHQ-9 SCARED	60	7.5
82	D	Lai et al.	2016	An evaluation of health-related quality of life in patients with systemic lupus erythematosus using PROMIS and Neuro-QoL	Clin Rheumatol	USA	333	333	SLE	PROMIS-29 Neuro-QoL	36	6
83	C	Mills et al.	2015	Evaluation of the satisfaction with Appearance Scale and its short form in Systemic Sclerosis: analysis from the UCLA Scleroderma Quality of Life Study	The Journal of rheumatology	USA	207	207	SSc	SWAP-Satisfaction with Appareance Scale CES-D- Center for epidemiological studies depression Scale-Short Form SF-36	22	3.14286
84	D	Mirbagher et al.	2016	Sleep quality in women with systemic lupus erythematosus: contributing factors and effects on health-related quality of life	International Journal of Rheumatic Diseases	Iran	77	77	SLE	PSQI HADS LupusQoL	46	7.66667
85	D	Muriello et al.	2018	Pain and sleep quality in children with non-vascular Ehlers-Danlos syndromes	Am J Med Gen.	USA	41	41	EDs	BPI PSQI	11	2.75
86	D	Young et al.	2017	The EULAR Sjögren's Syndrome Patient-Reported Index is an indipendent determinant of helath-related utility values of korean patients with Sjögren's Syndrome	Eur J oral Sci	Norway	31 patients 33 controls	31	pSS	OHRQoL	42	8.4
87	D	Seghieri et al.	2021	Patient-reported experience and health-related quality of life in patients with primary Sjögren's Syndrome in Europe	Clinical and experimental rheumatology	Europe	395	395	pSS	survey designed for the project	0	0
88	D	Miyauchi et al.	2021	Cross-sectional assessment of sleep and fatigue in middle-aged Japanese women with primary Sjogren syndrome or rheumatoid arthritis using self-reports and wrist actigraphy.	Medicine	Japan	35 (25 pSSA, 10 RA ) and 17 control	35	pSS, RA	SF-36 vitality score, PSQI	0	0
89	B2	De Villiers et al.	2015	Responsiveness of the 36-item Short Form Health Survey and the Lupus Quality of Life questionnaire in SLE.	Rheumatology	France	185	185	SLE	LupusQoL, SF-36	57	8.14286
90	A	Defi et al.	2021	High-intensity interval training can improve hand grip strength, inspiratory muscle, and quality of life in systemic sclerosis subjects.	Reumatologia	Indonesia	11	11	SSc	SHAQ	0	0
91	D	Plantiga et al.	2016	Association of age with health-related quality of life in a cohort of patients with systemic lupus erythematosus: the Georgians Organized Against Lupus study.	Lupus science & medicine	USA	684	684	SLE	SF-12	17	2.83333
92	D	Chung et al.	2019	Impact of sleep quality on clinical features of primary Sjögren's syndrome.	The Korean journal of internal medicine	Korea	62	62	SS	PSQI, EQ-5D, BDI-II	13	4.33333
93	B1	Karadag et al.	2019	Validation of Turkish version of Scleroderma Health Assessment Questionnaire	Clinical Rheumatology	Turkey	70	70	SSc	SHAQ, SF-36	7	2.33333
94	D	Elefante et al.	2019	Impact of fatigue on health-related quality of life and illness perception in a monocentric cohort of patients with systemic lupus erythematosus.	RMD open	Italy	223	223	SLE	FACIT-F, SF-36	15	5
95	B1	Kasitanon et al.	2013	The reliability, validity and responsiveness of the Thai version odf systemic lupus erythematosus quality of life (SLEQOL-TH) instrument	Lupus	Thailand	109	109	SLE	SLEQOL-TH	18	2
96	D	Abdouh et al.	2021	Measuring the impact of systemic sclerosis on oral health-related quality of life in a UK population.	Journal of oral pathology & medicine	UK	50	50	SSc	OHIP-14, MHISS, OIDP, MDAS, HADS	0	0
97	B1	Morlino et al.	2019	Italian validation of the functional difficulties questionnaire (FDQ-9) and its correlation with major determinants of quality of life in adults with hypermobile Ehlers-Danlos syndrome/hypermobility spectrum disorder.	American journal of medical genetics B	Italy	105	105	EDs	SF-36	6	2
98	D	Gaisl et al.	2017	Obstructive sleep apnoea and quality of life in Ehlers-Danlos syndrome: a parallel cohort study.	Thorax	Swizerland	82 EDs, 82 controls	164	EDs	PHQ-9, PSQI	33	6.6
99	B1	Kasturi et al.	2018	Feasibility, Validity, and Reliability of the 10-item Patient Reported Outcome Measurement Information System Global Health Short Form in Outpatients with Systemic Lupus Erythematosus	J Rheumatol	USA	204	204	SLE	PROMIS10 SF-36 LupusQoL-US	32	8
100	B1	Azizoddin et al.	2018	Validation of the LupusPRO version 1.8: an update to a disease-specific patient-reported outcome tool for systemic lupus erythematosus	Lupus	USA	131	131	SLE	SF-36 FACIT-F (version 4) Insomnia Severity Index PHQ-9 LupusPRO v.1.8	21	5.25
101	D	Tashbayev et al.	2020	Patients with non-Sjögren's sicca report poorer general and oral health-related quality of life than patients with Sjögren's syndrome: a cross-sectional study.	Scientific reports	Norway	60 pSS, 22 non-pSS sicca, 43 healthy	125	pSS	OHIP-14, SF-36	9	4.5
102	B1	Mattson et al.	2021	Validity and reliability of the Swedish version of the Self-Efficacy for Managing Chronic Disease scale for individuals with systemic sclerosis	Scandinavian Journal of Rheumatology	Sweden	115	115	SSc	SEMCD-Swe-Swedish version of the Self-efficacy for Managing Chronic Disease	0	0
103	D	Iudici et al.	2017	Longitudinal analysis of quality of life in patients with undifferentiated connective tissue diseases.	Patient related outcome measures	Italy	46	46	UCTD	SF-36	10	2
104	D	Waldheim et al.	2018	Variation in pain related to systemic lupus erythematosus (SLE): a 7-year follow-up study.	Clinical Rheumatology	Sweden	84	84	SLE	MAF, SF-36, HADS	25	6.25
105	B1	Doi et al.	2021	Validation and verificationof the Japanese version of the systemic lupus erythematosus symptom chcklist for patient quality of life	Lupus	Japan	229	229	SLE	SSC-J- Japanese SSC (symptom checklist) Japanese LupusPRO	1	1
106	D	Morgan et al.	2018	Individuals living with lupus: findings from the LUPUS UK Members Survey 2014.	Lupus	UK	2527	2527	SLE	survey designed for the study, covering fatigue and stress, problems with mobility, self-care, anxiety/depression, pain, fatigue, level of disruption to undertake usual activities	44	11
107	D	Priori et al.	2016	Sleep quality in patients with primary Sjögren's syndrome.	Clinical and experimental rheumatology	Italy	29 pSS, 29 controls	58	pSS	FACIT, HADS, SF-36	25	4.16667
108	B1	Inoue et al.	2017	The Japanese LupusPRO: A cross-cultural validation of an outcome measure for lupus.	Lupus	Japan	205	205	SLE	LupusPRO, SF-12	21	4.2
109	B1	Conti et al.	2014	Validation of a disease-specific health-related quality of life measure in adult Italians patients with systemic lupus erythematosus: LupusQoL-IT	Lupus	Italy	117	117	SLE	SF-36 LupusQoL	43	5.375
110	D	Kasitanon et al.	2013	Associated factors and psychotherapy on sleep disturbances in systemic lupus erythematosus.	Lupus	Thailand	497	497	SLE	PSQI, SLEQoL, FACIT, HAM-A, HAM-D	32	3.55556
111	B1	Bourré-Tessier	2015	Cross-cultural validation of a disease-specific Patient-reported Outcome Measure for Systemic Lupus Erythematosus in Canada	The Journal of rheumatology	Canada	123	123	SLE	LupusPRO SF-36	23	3.28571
112	B1	Moorthy et al.	2014	Health related quality of life measure in systemic pediatric rheumatic diseases and its translation to different languages: an international collaboration	Pediatric Rheumatology	NA	19 patients 17 parents	19	RDs	SMILY-Illnes	9	1.125
113	D	Takase et al.	2021	Correlation between irreversible organ damage and the quality of life of patients with systemic lupus erythematosus: The Kyoto Lupus Cohort survey.	Lupus	Japain	265	265	SLE	LupusPRO, SF-36v2	0	0
114	B2	Quintana López et al.	2015	Design and validation of LupusCol, an instrument for the evaluation of health-related quality of life in Colombian adult patients with systemic lupus erythematosus.	Rheumatology	Colombia	50	50	SLE	LupusCol	4	0.571429
115	B1	Ndosi et al.	2018	Common measure of quality of life for people with systemic sclerosis across seven European countries: a cross-sectional study	Ann Rheum Dis	Germany, France, Italy, Poland, Spain, Sweden, UK	1080	1080	SSc	SScQoL	12	3
116	D	Figueiredo-Braga et al.	2018	Depression and anxiety in systemic lupus erythematosus: The crosstalk between immunological, clinical, and psychosocial factors.	Medicine	Portugal	77 (15 SLE, 21 RA, 20 healthy control subjects, 21 otherwise healthy patients treated for depression)	77	SLE, RA	FSS-SF, HADS, PSQI, RAS, SF-36	66	16.5
117	D	Tani et al.	2018	Impact of Joint Involvement on Patients Reported Outcomes in Systemic Lupus Erythematosus	Current rheumatology reviews	Italy	50	50	SLE	VAS pain HAQ	8	2
118	D	Bağlan et al.	2019	Kinesiophobia and related factors in systemic lupus erythematosus patients.	Turkish journal of medical sciences	Turkey	69	69	SLE	TSK, FSS, BDI, MPQ-SF, NHP	9	3
119	D	Abu Bakar et al.	2020	Burden of Systemic Lupus Erythematosus on Work Productivity and Daily Living Activity: A Cross-Sectional Study Among Malaysian Multi-Ethnic Cohort.	Archives of rheumatology	Malaysia, China, India	167	167	SLE	SF-36	2	1
120	D	Armadans-Tremolosa et al.	2021	Functioning in adult patients with idiopathic inflammatory myopathy: Exploring the role of environmental factors using focus groups.	PloS one	Spain	25	25	IIM	Personal dimensions identified through focus group	0	0
121	B1	Aziz et al.	2018	Cross-cultural adaptation and validation of Systemic Lupus Erythematosus Quality of Life questionnaire into Arabic.	Lupus	Egypt	91	91	SLE	SLEQoL, SF-36	4	1
122	D	Björk et al.	2015	Quality of life and acquired organ damage are intimately related to activity limitations in patients with systemic lupus erythematosus.	BMC musculoskeletal disorders	Sweden	192	192	SLE	EQ-5D- QoL	42	6
123	D	Chung et al.	2019	Impact of sleep quality on clinical features of primary Sjögren's syndrome.	The Korean journal of internal medicine	Korea	115	115	pSS	BDI, FSS, EQ-5D	13	4.33333
124	D	van Leewen et al.	2021	Health-related quality of life in patients with systemic sclerosis: eveolution over time and main determinants	Rheumatology	The Netherlands	492	492	SSc	Dutch version SF-36 EQ-5D	5	5
125	D	Zuily et al.	2015	Impairment of quality of life in patients with antiphospholipid syndrome	Lupus	France	115	115	APL	SF-36	29	4.14286
126	D	Wang et al.	2015	Comparative assessment of different health utility measures in Systemic Lupus Erythematosus	Scientific reports	China	245	245	SLE	EQ-5D LupusQoL	9	1.28571
127	D	Corneloup et al.	2020	Disease-specific quality of life following a flare in systemic lupus erythematosus: an item response theory analysis of the French EQUAL cohort.	Rheumatology	France	336	336	SLE	LupusQoL, SLEQOL	7	3.5
128	D	Da Silva et al.	2016	Influence of medical care in the quality of life (WHOQOL-100) of women living with systemic lupus erythematosus.	Revista brasileira de reumatologia	Brazil	39	39	SLE	WHOQOL	6	1
129	D	De Almeida et al.	2017	Assessment of the Hospital Anxiety and Depression Scale (HADS) performance for the diagnosis of anxiety in patients with systemic lupus erythematosus.	Rheumatology international	Brazil	108 (54 female)	108	SLE	HADS	28	5.6
130	B2	Devilliers et al.	2017	The lupus impact tracker is responsive to changes in clinical activity measured by the systemic lupus erythematosus responder index.	Lupus	USA, Canada	325	325	SLE	LupusQoL, LIT	18	3.6
131	B1	Devilliers et al.	2012	LupusQoL-FR is valid to assess quality of life in patients with systemic lupus erythematosus.	Rheumatology	France	182	182	SLE	LupusQoL	51	5.1
132	B1	Devilliers et al.	2015	Responsiveness of the 36-item Short Form Health Survey and the Lupus Quality of Life questionnaire in SLE.	Rheumatology	France	185	185	SLE	LupusQoL, SF-36	57	8.14286
133	D	Durheim et al.	2020	ILD-specific health-related quality of life in systemic sclerosis-associated ILD compared with IPF.	BMJ open respiratory research	Norway	57, IPF, 29 SSc	86	SSc, IPF	KBILD	5	2.5
134	B1	Duruöz et al.	2017	The validity and reliability of Systemic Lupus Erythematosus Quality of Life Questionnaire (L-QoL) in a Turkish population.	Lupus	Turkey	55	55	SLE	NHP, HAQ, LupusQoL	12	2.4
135	D	Fung et al.	2020	Joint trajectories of disease activity, and physical and mental health-related quality of life in an inception lupus cohort.	Rheumatology	Canada	222	222	SLE	SF-36	4	2
136	D	Gigante et al.	2021	In systemic sclerosis patients the anxiety disorder and Raynaud's phenomenon are increased during lock down period for COVID-19 pandemic.	Internal and Emergency Medicine	Italy	69	69	SSc	HAQ, PHQ, GAD	0	0
137	C	Gomez et al.	2021	Impact of overweight and obesity on patient-reported health-related quality of life in systemic lupus erythematosus.	Rheumatology	North and Latin America, Europe	1684	1684	SLE	SF-36, FACIT-F, EQ-5D	5	5
138	A	Haglo et al.	2021	Smartphone-Assisted High-Intensity Interval Training in Inflammatory Rheumatic Disease Patients: Randomized Controlled Trial.	JMIR mHealth and uHealth	Norway	40	40	IRDs	SF-36	0	0
139	D	Heijke et al.	2021	Comparing longitudinal patient-reported outcome measures between Swedish patients with recent-onset systemic lupus erythematosus and early rheumatoid arthritis.	Clinical rheumatology	Sweden	41 SLE, 522 RA	563	SLE	EQ-5D, VAS for pain, pain, fatigue, well-being	1	1
140	D	Zeng et al.	2018	Relatives' quality of life and psychological disturbance: a new concern of SLE management.	Clinical rheumatology	China	104	104	SLE	SF-36, PHQ, GAD, SSRS	9	2.25
141	D	Bagnato et al.	2016	Clinical. autoimmune, and psychiatric parameters correlate with sleep disturbance in patients with systemic sclerosis and rheumatoid arthritis	Clinical and experimental rheumatology	Italy	33 SSc 34 RA 34 health controls	33	SSc, RA	PSQI SF-36 BDI STAI-State-Trait Anxiety Inventory	8	1.33333
142	D	Lee et al.	2016	The EULAR Sjögren's Syndrome Patient-Reported Index is an indipendent determinant of helath-related utility values of korean patients with Sjögren's Syndrome	Clinical and experimental rheumatology	Korea	178	178	pSS	EQ-5D	12	2
143	D	Yalcinkaya et al.	2020	Are Salivary Gland Ultrasonography Scores Associated with Salivary Flow Rates and Oral Health-related Quality of Life in Sjögren Syndrome?	The Journal of Rheumtology	Turkey	66	66	SS	OHIP	4	2
144	D	Xu et al.	2020	Health-related quality of life and work impairment in idiopathic inflammatory myopathies in South Australia	International journal of rheumatic diseases	Australia	50	50	IID	SF-36, WPAI	0	0
145	D	Mok et al.	2016	Association of depressive/anxiety symptoms with quality of life and work ability in patients with systemic lupus erythematosus	Clinical and experimental rheumatology	China	375	375	SLE	HADS SF-36	39	6.5
146	C	Tran-Duy et al.	2021	Cost-effectiveness of combination therapy for patients with systemic sclerosis– related pulmonary arterial hypertension	Journal of the American Heart Association	Australia	143	143	SSc	SF-36	3	3
147	C	Tarazi et al.	2019	Fatigue in systemic lupus erythematosus and other autoimmune skin diseases.	The British journal of dermatology	USA	SLE 165, CLE 226, ADM 136, AIBD 79	606	SLE, CLE, ADM, AIBD	SF-36	7	2.33333
148	B1	Morrisroe et al.	2017	Validity of the Workers Productivity and Activity Impairment Questionnaire: Specific Health Problem (WPAI:SHP) in patients with systemic sclerosis	Clinical and experimental rheumatology	Australia	476	476	SSc	PROMIS, WPAI	10	2
149	D	Kernder et al.	2021	Factors detrimental to work productivity and daily activities in systemic lupus erythematosus patients - Analysis of the German LuLa study.	Lupus	Germany	585	585	SLE	WPAI	1	1
150	B1	Lendrem et al.	2014	Health-related utility values of patients with primary Sjögren's syndrome and its predictors.	Annals of the rheumatic diseases	UK	639	639	pSS	EQ-5D	86	10.75
151	D	Park et al.	2019	Health-related quality of life in systemic sclerosis compared with other rheumatic diseases: a cross-sectional study.	Arthritis research & therapy	Korea	120	120	SSc, SLE, RA, SS	SF-36, EQ-5D	33	11
152	B1	Lai et al. 2021	2021	A Comparison of the Correlation of Systemic Lupus Erythematosus Disease Activity Index 2000 (SLEDAI-2K) and Systemic Lupus Erythematosus Disease Activity Score (SLE-DAS) with Health-Related Quality of Life.	Journal of clinical medicine	Taiwan	333	333	SLE	LupusQoL	2	2
153	D	Li et al.	2020	The impacts of resilience on the association between illness uncertainty and sleep quality among Chinese women with systemic lupus erythematosus.	Clinical rheumatology	China	204	204	SLE	MUIS-A, CD-RISK, PSQI	9	4.5
154	D	Pettersson et al.	2015	Lifestyle habits and fatigue among people with systemic lupus erythematosus and matched population controls.	Lupus	Sweden	305, 311 controls	616	SLE	FSS, MAF, SF-36	38	5.42857
155	B2	Kasturi et al.	2017	Validity and Reliability of Patient Reported Outcomes Measurement Information System Computerized Adaptive Tests in Systemic Lupus Erythematosus.	The Journal of rheumatology	USA	162	162	SLE	LupusQoL, SF-36	37	7.4
156	D	Johannessen et al.	2016	Shoulder function, pain and health related quality of life in adults with joint hypermobility syndrome/Ehlers-Danlos syndrome-hypermobility type.	Disability and rehabilitation	Norway	110, 140 controls	250	EDs	SF-36	44	7.33333
157	B1	Kaia et al.	2011	Turkish lupusPRO: cross-cultural validation study for lupus.	Clinical rheumatology	Turkey	102	102	SLE	LupusPro, SF-36	26	2.36364
158	D	Medina et al.	2021	Damage index for antiphospholipid syndrome during long term follow up: correlation between organ damage accrual and quality of life	Lupus	Mexico	67	67	APS	SF-36	4	4
159	D	Pinto et al.	2021	Fatigue and its corelates in Indian patients with systemic lupus erythematosus	Clinical rheumatology	India	144	144	SLE	Hindi version FSS, PHQ-9 GAD-7 SF-36	1	1
160	B2	Pamuk et al.	2015	Validity and reliability of the LupusQoL index in Turkish systemic lupus erythematosus	Lupus	Turkey	132	132	SLE	LupusQoL-TR	25	3.57143
161	D	Meenakshi et al.	2019	Gender differences in Quality of Life in patients with Systemic Lupus Erythematosus	Arthritis Care Res	USA	1803	1803	SLE	LupusQoL	0	0
162	D	Abu Bakar e al.	2019	Work disability in a multi-ethnic Malaysian systemic lupus erythematosus cohort: A cross-sectional study.	International journal of rheumatic diseases	Malaysia	215	215	SLE	SF-36	5	1.66667
163	D	Greenfield et al.	2017	A comparison of health-related quality of life (HRQoL) across four systemic autoimmune rheumatic diseases (SARDs).	PloS one	Canada	SLE: 118, SSc: 108, RA: 64, IIM: 25	315	SLE, SSc, RA, IIM	SF-36	23	4.6
164	D	Yilmaz-Oner et al.	2017	Fatigue in systemic lupus erythematosus : Association with disease activity, quality of life and psychosocial factors.	Zeitschrift fur Rheumatologie	Turkey	99 SLE, 71 controls	170	SLE	SF-36, MAF, HADS	35	7
165	D	Morrisroe et al.	2017	Survival and quality of life in incident systemic sclerosis-related pulmonary arterial hypertension.	Arthritis research & therapy	Australia	132	132	SSc	SF-36	55	11
166	D	Uguz et al.	2015	Quality of life in rheumatological patients: The impact of personality disorders.	International journal of psychiatry in medicine	Turkey	112, 60 controls	172	SLE, FM, RA	SCID, WHOQOL	11	1.57143
167	A	Askanase et al.	2021	Patient-Reported Outcomes from a Phase 4, Multicenter, Randomized, Double-Blind, Placebo-Controlled Trial of Repository Corticotropin Injection (Acthar(®) Gel) for Persistently Active Systemic Lupus Erythematosus.	Rheumatology and therapy	Argentina, Chile, Mexico, Peru, USA		172	SLE	LupusQoL, WPAI-Lupus questionnaires	2	2
168	C	Chan et al.	2014	Functioning and health-related quality of life in Chinese patients with systemic sclerosis: a case-control study.	Clinical rheumatology	China	87	87	SSc	HAQ-DI, SF-36	13	1.625
169	D	Ciaffi et al.	2020	Lung function is associated with minimal EQ-5D changes over time in patients with systemic sclerosis.	Clinical rheumatology	Holand	379	379	SSc	EQ-5D	3	1.5
170	C	Dias et al.	2021	Pain and fatigue are predictors of quality of life in primary Sjögren’s syndrome	Advances in Rheumatology	Brazil	77	77	pSS	FACIT-Fatigue, SF-36, WHOQOL-BREF	5	5
171	C	Dua et al.	2012	Rheumatologists' quality of care for lupus: comparison study between a university and county hospital.	Arthritis Care Res	USA	41	41	SLE	Short SF-36, EQ-5D	11	1.1
172	B1	Elkaraly et al.	2020	The Arabic LupusPRO: A Cross-Cultural Validation of a Disease-Specific Patient-Reported Outcome Tool for Quality of Life in Lupus Patients.	Lupus	Egypt	107	107	SLE	SF-36	1	0.5
173	C	Frantz et al.	2016	Impaired quality of life in systemic sclerosis and patient perception of the disease: A large international survey.	Seminars in arthritis and rheumatism	60 countries	1902	1902	SSc	SF-36, IPQ-R	76	12.6667
174	C	Gavilán-Carrera et al.	2019	Association of physical fitness components and health-related quality of life in women with systemic lupus erythematosus with mild disease activity.	PloS one	Spain	70	70	SLE	SF-36	13	4.33333
175	D	Georgopoulou et al.	2018	The relationship between social support and health-related quality of life in patients with antiphospholipid (hughes) syndrome.	Modern rheumatology	Worldwide	270	270	APS	survey designed for the study covering social support, SF-36	14	3.5
176	C	Hromadkova et al.	2015	Quality of life and drug compliance: their interrelationship in rheumatic patients.	Journal of evaluation in clinical practice	Czech Republic	RA: 178; SA: 47; SSc 41: JIA 23	289	RA, SA, JIA, SSc	SF-36	24	3.42857
177	C	Huang et al.	2021	Association of DYNC1H1 gene SNP/CNV with disease susceptibility, GCs efficacy, HRQOL, anxiety, and depression in Chinese SLE patients.	Journal of clinical laboratory analysis	China	1046	1046	SLE	SF-36	0	0
178	A	Jolly et al.	2019	Changes in quality of life in relation to disease activity in systemic lupus erythematosus: post-hoc analysis of the BLISS-52 Trial.	Lupus	13 countries	867	867	SLE	SF-36 , FACIT-fatigue	11	3.66667
179	D	Jones et al.	2016	Pain, Fatigue, and Psychological Impact on Health-Related Quality of Life in Childhood-Onset Lupus		USA	60	60	SLE	PedsQL, PSC, PCQ, SCARED	61	10.1667
180	A	Khan et al.	2020	Health-Related Quality of Life Improvements in Systemic Lupus Erythematosus Derived from a Digital Therapeutic Plus Tele-Health Coaching Intervention: Randomized Controlled Pilot Trial.	Journal of medical Internet research	USA	50	50	SLE	FACIT-F, BPI-SF, LupusQoL	8	4
181	B1	Kocher et al.	2021	A rare disease patient-reported outcome measure: revision and validation of the German version of the Systemic Sclerosis Quality of Life Questionnaire (SScQoL) using the Rasch model.	Orphanet journal of rare diseases	Swiss	78	78	SSc	SScQoL	0	0
182	B1	Louthrenoo et al.	2020	Comparison of performance of specific (SLEQOL) and generic (SF36) health-related quality of life questionnaires and their associations with disease status of systemic lupus erythematosus: a longitudinal study.	Arthritis research & therapy	Thailand	337	337	SLE	SF36, SLEQOL	23	11.5
183	B1	Mattsson et al.	2020	Validity and reliability of the Patient Health Questionnaire-8 in Swedish for individuals with systemic sclerosis.	Rheumatology international	Sweden	101	101	SSc	PHQ-9	7	3.5
184	C	Moon et al.	2018	Differences in quality of life determinants according to the presence of fibromyalgia in middle-aged female patients with systemic lupus erythematosus: a multicenter, cross-sectional, single-ethnicity cohort.	International journal of rheumatic diseases	South Korea	152	152	SLE	SF-36, EuroQol EQ-5D, K-PSQI	13	3.25
185	C	Moorthy et al.	2017	Relationship between health-related quality of life, disease activity and disease damage in a prospective international multicenter cohort of childhood onset systemic lupus erythematosus patients.	Lupus	4 continents	467	467	SLE	PedsQL, SMILEY	27	5.4
186	B1	Moorthy et al.	2013	Validation of the Portuguese Simple Measure of Impact of Lupus Erythematosus in Youngsters (SMILEY) in Brazil.	Lupus	Brazil	99	99	SLE	SMILEY	9	1
187	C	Moraleda et al.	2017	Sleep quality, clinical and psychological manifestations in women with systemic lupus erythematosus.	International journal of rheumatic diseases	Spain	41	41	SLE	PSQI, LupusQoL, MFI, HADS, PSS	19	3.8
188	B1	Mugii et al.	2020	Availability of EuroQol-5-Dimensions-5-Level (EQ-5D-5L) as health-related QOL assessment for Japanese systemic sclerosis patients.	Modern rheumatology	Japan	109	109	SSc	EQ-5D-5L, HAQ-DI	6	3
189	B1	Nowell et al.	2021	Which patient-reported outcomes do rheumatology patients find important to track digitally? A real-world longitudinal study in ArthritisPower.	Arthritis Research & Therapy	USA	AS: 164; FMS: 123; PsA: 102; OA: 66; OP: 53; RA: 40; SLE: 15	253	AS, FMS, PsA, OA, OP, RA, SLE	PROMIS v1, V2	9	9
190	D	Nowicka et al.	2018	Illness perception is significantly determined by depression and anxiety in systemic lupus erythematosus.	Lupus	Poland	80	80	SLE	B-IPQ, STAI, BDI, PSQI, VAS-Pain and FSS	32	8
191	C	Oelerich et al.	2020	Correlation between Oral Health-Related Quality of Life and Objectively Measured Oral Health in People with Ehlers-Danlos Syndromes.	International journal of environmental research and public health	Germany	46	46	EDS	OHRQoL	6	3
192	C	Omma et al.	2018	Do the European League Against Rheumatism (EULAR) Sjögren's syndrome outcome measures correlate with impaired quality of life, fatigue, anxiety and depression in primary Sjögren's syndrome?	Archives of medical science : AMS	Turkey	105	105	SS	HADS, MAF, SF-36	13	3.25
193	C	Ostojic	2019	Common Causes of Pain in Systemic Sclerosis: Frequency, Severity, and Relationship to Disease Status, Depression, and Quality of Life.	Pain management nursing : official journal of the American Society of Pain Management Nurses	Serbia	42	42	SSc	BDI, EuroQoL	8	2.66667
194	D	Parat	2018	Association of low socioeconomic status and physician assessment of disease severity with oral health-related quality of life in patients with systemic sclerosis: a pilot study from Croatia, a country in transition.	The Journal of international medical research	Croatia	31	31	SSc	OHIP 49	8	2
195	C	Parperis	2021	Association of clinical characteristics, disease activity and health-related quality of life in SLE patients with major depressive disorder.	Rheumatology	USA	88	88	SLE	PHQ-9, LupusQo	4	4
196	D	Perea-Seoane	2022	Relationship between care model and disease activity states and health-related quality of life in systemic lupus erythematosus patients.	Lupus	Peru	266	266	SLE	LupusQoL	1	1
197	C	Pinto et al.	2016	Physical (in)activity and its influence on disease-related features, physical capacity, and health-related quality of life in a cohort of chronic juvenile dermatomyositis patients.	Seminars in arthritis and rheumatism	Brazil	38	38	DM	Brazilian version CHAQ; PEDS-QL	20	03:33:00
198	C	Poomsalood et al.	2019	Prolonged clinical remission and low disease activity statuses are associated with better quality of life in systemic lupus erythematosus.	Lupus	Thailand	237	237	SLE	SLEQoL	16	05:33:00
199	C	Priori et al.	2015	Quality of Sexual Life in Women with Primary Sjögren Syndrome.	The Journal of rheumatology	Italy	27	27	pSS	FSFI, HADS, SF-36	49	07:00:00
200	C	Racine et al.	2016	The Impact of Pain and Itch on Functioning and Health-Related Quality of Life in Systemic Sclerosis: An Exploratory Study.	Journal of pain and symptom management	Canada	964	964	pSS	CES-D, HAQ, FACIT-F, SF-36	37	06:17:00
201	C	Rizk et al.	2012	The impact of obesity in systemic lupus erythematosus on disease parameters, quality of life, functional capacity and the risk of atherosclerosis.	International journal of rheumatic diseases	Egypt	60	60	SLE	HAQ-II, FSS, QL-I	103	10:30:00
202	A	Samhan et al.	2020	Assessment of the Clinical Effects of Aquatic-based Exercises in the Treatment of Children With Juvenile Dermatomyositis: A 2x2 Controlled-Crossover Trial.	Archives of rheumatology	Egypt	14	14	DM	PedsQL-MFS	6	03:00:00
203	D	Santiago et al.	2021	Happiness, quality of life and their determinants among people with systemic sclerosis: a structural equation modelling approach.	Rheumatology	Portugal	142	142	SSc	EQ-5D	2	02:00:00
204	C	Stevens et al.	2018	Clinical Characteristics and Factors Associated With Disability and Impaired Quality of Life in Children With Juvenile Systemic Sclerosis: Results From the Childhood Arthritis and Rheumatology Research Alliance Legacy Registry	Arthritis Care and Research	North America	64	64	SSc	C-HAQ, Faces Pain Scale-Revised	18	04:50:00
205	A	Strand et al.	2014	Improvements in health-related quality of life with belimumab, a B-lymphocyte stimulator-specific inhibitor, in patients with autoantibody-positive systemic lupus erythematosus from the randomised controlled BLISS trials.	Annals of the rheumatic diseases	USA	1684	1684	SLE	SF-36, FACIT, EQ-5D	131	16:38:00
206	C	Sumantri et al.	2021	The impact of low muscle function on health-related quality of life in Indonesian women with systemic lupus erythematosus.	Lupus	Indonesia	61	61	SLE	SarQoL, Numerical Rating Scale for Pain	1	01:00:00
207	C	Uguz et al.	2015	Quality of life in rheumatological patients: The impact of personality disorders.	International journal of psychiatry in medicine	Turkey	RA: 38, SLE: 39; FM: 65	142	FM; RA; SLE	World Health Organization QoL Assessment-Brief	11	01:57:00
208	B1	Wang et al.	2013	Validity of LupusQoL-China for the assessment of health related quality of life in Chinese patients with systemic lupus erythematosus.	PloS one	China	220	220	SLE	LupusQoL-China, EQ-5D	38	04:22:00
209	B2	Wang et al.	2014	Construct and criterion validity of the Euro Qol-5D in patients with systemic lupus erythematosus.	PloS one	China	240	240	SLE	EQ-5D, LupusQol	21	03:03:00
210	A	Williams et al.	2019	Cost-effectiveness of a peer mentoring intervention to improve disease self-management practices and self-efficacy among African American women with systemic lupus erythematosus: analysis of the Peer Approaches to Lupus Self-management (PALS) pilot study	Lupus	USA	23	23	SLE	LUP-QOL, PHQ-8,	13	04:33:00
211	A	Yakut et al.	2021	Effects of supervised exercise program and home exercise program in patients with systemic sclerosis: A randomized controlled trial.	International journal of rheumatic diseases	Turkey	37	37	SSc	HAQ-D,SHAQ, SF-36, FIS	3	03:00:00
212	C	Yilmaz-Oner et al.	2017	Fatigue in systemic lupus erythematosus : Association with disease activity, quality of life and psychosocial factors.	Zeitschrift fur Rheumatologie	Turkey	170	170	SLE	SF-36, MAF, HADS	35	07:00:00
213	B1	Yilmaz-Oner et al.	2016	Health-related quality of life assessed by LupusQoL questionnaire and SF-36 in Turkish patients with systemic lupus erythematosus.	Clinical rheumatology	Turkey	113	113	SLE	LupusQoL-TR, SF-36	39	06:50:00
214	C	Zhang et al.	2018	Associations of HSP90AA2 gene polymorphisms with disease susceptibility, glucocorticoids efficacy and health-related quality of life in Chinese systemic lupus erythematosus patients.	Genes & Genomics	China	940	940	SLE	SF-36	2	00:50:00
215	C	Zhang et al.	2016	Vision-related quality of life and psychological status in Chinese women with Sjogren's syndrome dry eye: a case-control study.	BMC women's health	China	60	60	pSS	ZR-SAS, ZR-SDS	22	04:07:00
216	C	Zhang et al.	2020	Associated factors with interstitial lung disease and health-related quality of life in Chinese patients with primary Sjogren's syndrome	CLINICAL RHEUMATOLOGY	China	101	101	pSS	SF-36, HADS, PSQI	11	05:50:00

## Sheet: Legends
Type of study: legend
Code	Description
A	Studies that assess and compare the impact of new treatments, drugs, intervention etc. in which QoL and psychological changes are adopted as criteria for assessing the efficacy of the proposed solutions;
B	Methodological studies that are devoted to:
B1	Validate existing metrics, questionnaires and tool in specific populations and/or countries and/ or comparing existing questionnaires (e.g., mapping disease specific vs generic QoL questionnaires)
B2	Validate new metrics, questionnaires and tool for assessing QoL and psychological burden of rare diseases;
C	Studies that identify correlates of QoL and psychological burden with respect to the disease characteristics as ancillary analysis within specific studies These studies can be analyses performed starting from A, through RCT, observational and interventional and cohort studies;
D	Epidemiological studies including the socio-economic and psychological dimensions of the diseases; analysis of correlates of QoL and psychological burden with respect to the disease characteristics in a specific population are included here;
Diseases, Legend
Achronym	Description
FM	Fibromyalgia
APL/APS	Antiphospholipid, antibodies Syndrome
AS	Ankylosing spondylitis
CLE	Cutaneous lupus erythematosu
DM	Dermatomyositis
EDs	Ehlers–Danlos syndromes
IID	Immunoinflammatory diseases
IIM	Idiopathic inflammatory myopathies
IMIDs	Immune‐mediated inflammatory diseases
IRDs	Inflammatory rheumatic diseases
JDM	Juvenile dermatomyoisitis
LN	Lupus nephritis
SS/pSS	Sjögren's syndrome
RA	Rheumatoid arthritis
RDs	Rare diseases
SLE	Systemic lupus erythematosus
SS	Syongren systoms
SSc	Systemic sclerosis
OP	Osteoporosis related to rheumatic disease
UCTD	Undifferentiated Connective Tissue disease
Achronyms in bold collects different diseases

## Sheet: Pivotal table
Acronym	Scope	FM	APL*	APS*	AS	CLE	DM***	EDs	IID	IIM	IMIDs	IRDs	JDM***	LN	pSS**	RA	RDs	SLE	SS**	SSc	OP	UCTD	tot.
B-IPQ	Anxiety and depression	0	0	0	0	0	0	1	0	0	0	0	0	0	0	0	0	2	0	0	0	0	3
BAI	Anxiety and depression	0	0	0	0	0	0	0	0	0	0	0	0	0	0	0	0	1	0	0	0	0	1
BDI	Anxiety and depression	0	0	0	0	0	0	0	0	0	0	0	0	0	2	0	0	6	1	1	0	0	10
CES-D	Anxiety and depression	0	0	0	0	0	0	0	0	0	0	0	0	0	1	0	0	3	0	0	0	0	4
GAD	Anxiety and depression	0	0	0	0	0	0	0	0	0	0	0	0	0	0	0	0	2	0	0	0	0	2
HADS	Anxiety and depression	0	0	0	0	0	0	0	0	0	0	0	0	0	5	1	0	12	1	0	0	0	19
HAM	Anxiety and depression	0	0	0	0	0	0	0	0	0	0	0	0	0	0	0	0	2	0	0	0	0	2
MHISS	Anxiety and depression	0	0	0	0	0	0	0	0	0	0	0	0	0	0	0	0	0	0	1	0	0	1
PSC	Anxiety and depression	0	0	0	0	0	0	0	0	0	0	0	0	0	0	0	0	1	0	0	0	0	1
SCARED	Anxiety and depression	0	0	0	0	0	0	0	0	0	0	0	0	0	0	0	0	1	0	0	0	0	1
SCID	Anxiety and depression	1	0	0	0	0	0	0	0	0	0	0	0	0	0	1	0	1	0	0	0	0	3
TSK	Anxiety and depression	0	0	0	0	0	0	0	0	0	0	0	0	0	0	0	0	1	0	0	0	0	1
ZSR-ADS	Anxiety and depression	0	0	0	0	0	0	0	0	0	0	0	0	0	3	0	0	0	0	0	0	0	3
Herth	Anxiety and depression	0	0	0	0	0	0	1	0	0	0	0	0	0	0	0	0	0	0	0	0	0	1
MDAS	Anxiety and depression	0	0	0	0	0	0	0	0	0	0	0	0	0	0	0	0	0	0	1	0	0	1
SWAP	Body image disfaction in persons with visible disfigurement	0	0	0	0	0	0	0	0	0	0	0	0	0	0	0	0	0	0	1	0	0	1
HAQ	Daily activity	0	0	0	0	0	0	0	0	0	0	0	0	0	1	0	0	1	0	6	0	0	8
CIS	Fatigue	0	0	0	0	0	0	1	0	0	0	0	0	0	0	0	0	0	0	0	0	0	1
FACIT-F	Fatigue	0	0	0	0	0	0	0	0	0	0	0	0	0	3	0	0	8	0	0	0	0	11
FSS	Fatigue	0	0	0	0	0	0	0	0	0	0	0	0	0	1	1	0	7	0	0	0	0	9
MFI	Fatigue	0	0	0	0	0	1	0	0	0	0	0	0	0	0	0	0	5	1	0	0	0	7
IPQ	Illness perception	0	0	0	0	0	0	0	0	0	0	0	0	0	0	0	0	1	0	1	0	0	2
PROMIS	mixed	0	0	0	1	0	0	0	0	0	0	0	0	0	0	1	0	6	0	3	1	0	12
survey designed for the project	mixed	0	0	1	0	0	0	0	0	1	0	0	0	0	2	0	0	2	0	0	0	0	6
PHQ-9	Pain	0	0	0	0	0	0	1	0	0	0	0	0	0	0	0	0	6	0	2	0	0	9
BPI	Pain	0	0	0	0	0	0	1	0	0	0	0	0	0	0	0	0	0	0	0	0	0	1
MPQ	Pain	0	0	0	0	0	0	0	0	0	0	0	0	0	0	0	0	1	0	0	0	0	1
PCQ	Pain	0	0	0	0	0	0	0	0	0	0	0	0	0	0	0	0	1	0	0	0	0	1
PFSD	Pain	0	0	0	0	0	0	1	0	0	0	0	0	0	0	0	0	0	0	0	0	0	1
PIVAS	Pain	0	0	0	0	0	0	0	0	0	0	0	0	0	0	0	0	1	0	0	0	0	1
ASESP	Pain	0	0	0	0	0	0	0	0	0	0	0	0	0	0	0	0	1	0	0	0	0	1
NEO-PI-R	Personality	0	0	0	0	0	0	0	0	0	0	0	0	0	1	0	0	0	0	0	0	0	1
CHAQ	QoL	0	0	0	0	0	0	0	0	0	0	0	1	0	0	0	0	0	0	1	0	0	2
EQ-5D	QoL	0	0	0	1	1	0	0	0	0	1	0	0	0	5	2	0	12	1	3	0	0	26
KBILD	QoL	0	0	0	0	0	0	0	0	0	0	0	0	0	0	0	0	0	0	1	0	0	1
LCQ	QoL	0	0	0	0	0	0	0	0	0	0	0	0	0	0	0	0	0	0	1	0	0	1
LIT	QoL	0	0	0	0	0	0	0	0	0	0	0	0	1	0	0	0	2	0	0	0	0	3
LupusPro	QoL	0	0	0	0	0	0	0	0	0	0	0	0	0	0	0	0	9	0	0	0	0	9
LupusQoL	QoL	0	0	0	0	0	0	0	0	0	0	0	0	0	0	0	0	23	0	0	0	0	23
NHP	QoL	0	0	0	0	0	0	0	0	0	0	0	0	0	0	0	0	2	0	0	0	0	2
OHIP 49	QoL	0	0	0	0	0	0	0	0	0	0	0	0	0	0	0	0	0	0	1	0	0	1
OHIP-14	QoL	0	0	0	0	0	0	0	0	0	0	0	0	0	2	0	0	1	2	2	0	0	7
OHRQoL	QoL	0	0	0	0	0	0	1	0	0	0	0	0	0	1	0	0	0	0	0	0	0	2
PedsQL	QoL	0	0	0	0	0	0	2	0	0	0	0	2	1	0	0	0	4	0	0	0	0	9
PGI	QoL	0	0	0	0	0	0	0	0	0	0	0	0	0	0	0	0	0	0	1	0	0	1
PSS-QoL	QoL	0	0	0	0	0	0	0	0	0	0	0	1	0	1	0	0	2	0	0	0	0	4
QL-I	QoL	0	0	0	0	0	0	0	0	0	0	0	0	0	0	0	0	2	0	0	0	0	2
QOLS	QoL	0	0	0	0	0	0	0	0	0	0	0	0	0	0	1	0	1	0	0	0	0	2
SarQoL	QoL	0	0	0	0	0	0	0	0	0	0	0	0	0	0	0	0	1	0	0	0	0	1
SF-12	QoL	0	0	0	0	0	0	0	0	0	0	0	0	0	0	0	0	6	1	0	0	0	7
SF-36	QoL	0	1	2	1	1	1	3	1	0	0	1	0	1	9	7	0	51	3	19	0	1	102
SF-6D	QoL	0	0	0	1	0	0	0	0	0	0	0	0	0	0	1	0	2	0	0	0	0	4
SHAQ	QoL	0	0	0	0	0	0	0	0	0	0	0	0	0	0	0	0	0	0	5	0	0	5
SLEQoL	QoL	0	0	0	0	0	0	0	0	0	0	0	0	0	0	0	0	6	0	0	0	0	6
SMILEY	QoL	0	0	0	0	0	0	0	0	0	0	0	0	0	0	0	0	2	0	0	0	0	2
SMILY-Illnes	QoL	0	0	0	0	0	0	0	0	0	0	0	0	0	0	0	1	0	0	0	0	0	1
SScQoL	QoL	0	0	0	0	0	0	0	0	0	0	0	0	0	0	0	0	1	0	2	0	0	3
WHOQOL	QoL	2	0	0	0	0	0	0	0	0	0	0	0	0	1	1	0	2	0	0	0	0	6
NEURO-QoL	QoL	0	0	0	0	0	0	0	0	0	0	0	0	0	0	0	0	1	0	0	0	0	1
QoML	QoL	0	0	0	0	0	1	0	0	0	0	0	0	0	0	0	0	0	0	0	0	0	1
CD-RISK	Resilience	0	0	0	0	0	0	0	0	0	0	0	0	0	0	0	0	1	0	0	0	0	1
RAS	Satisfaction with the relationship	0	0	0	0	0	0	0	0	0	0	0	0	0	0	1	0	1	0	0	0	0	2
SEMCD	Self management	0	0	0	0	0	0	0	0	0	0	0	0	0	0	0	0	0	0	1	0	0	1
FSFI	Sexual QoL	0	0	0	0	0	0	0	0	0	0	0	0	0	1	0	0	0	0	0	0	0	1
SQoL-F	Sexual QoL	0	0	0	0	0	0	0	0	1	0	0	0	0	0	0	0	0	0	0	0	0	1
SQoL-M	Sexual QoL	0	0	0	0	0	0	0	0	1	0	0	0	0	0	0	0	0	0	0	0	0	1
PSQI	Sleep	0	0	0	0	0	0	1	0	0	0	0	0	0	2	2	0	9	1	1	0	0	16
ISI	Sleep	0	0	0	0	0	0	0	0	0	0	0	0	0	0	0	0	1	0	0	0	0	1
SSRS	Social support	0	0	0	0	0	0	0	0	0	0	0	0	0	0	0	0	1	0	0	0	0	1
STAI	Stress	0	0	0	0	0	0	0	0	0	0	0	0	0	0	0	0	2	0	0	0	0	2
MUIS-A	Uncertainty	0	0	0	0	0	0	0	0	0	0	0	0	0	0	0	0	1	0	0	0	0	1
WPAI	Work productivity and impairment	0	0	0	0	0	0	0	1	0	0	0	0	0	0	0	0	2	0	1	0	0	4
	tot.	3	1	3	4	2	3	13	2	3	1	1	4	3	41	19	1	220	11	55	1	1	392
*: APL and APS have been merged together in Table 1 of the paper
**: SSc and pSS have been merged together in Table 1 of the paper
***: DM and JDM have been merged together in Table 1 of the paper

## Sheet: Specifications 
ID	Authors	Year	Title	Journal	Country	Subject per area/country
5	Hanly et al.	2020	Neuropsychiatric events in systemic lupus erythematosus: a longitudinal analysis of outcomes in an international inception cohort using a multistate model approach.	Annals of the rheumatic diseases	USA, Canada, Europe, Asia	USA 540, Europe 477, Canada 418, Mexico 223, Asia 169
16	Samotij et al.	2021	Clinical characteristics of itch in cutaneous lupus erythematosus: A prospective, multicenter, multinational, cross-sectional study.	Lupus	France, Italy, Poland Japan, South Korea	Europe: 125, Asia 28
48	Morrisroe et al.	2018	Determinants of health-related quality of life in a multinational systemic sclerosis inception cohort	Clinical and Experimental Rheumatology	Australia, Canada, The Netherlands, Spain Sweden	NA
62	López-Bastida et al.	2016	Social/economic costs and health-related quality of life in patients with scleroderma in Europe	European Journal of Health Economics	Germany, Italy, Spain, France, the UK, Hungary, Sweden	Spain 147, UK 24, France 147, Hungary 38, Germany 65, Sweden 23, Italy 145
74	Petri et al.	2013	Impaired health status and the effect of pain and fatigue on functioning in clinical trial patients with systemic lupus erythematosus.	The Journal of rheumatology	Argentina, Brazil, Canada, Chile, USA	USA 114, Canada 1, Argentina 28, Brazil 13, Chile 5
87	Seghieri et al.	2021	Patient-reported experience and health-related quality of life in patients with primary Sjögren's Syndrome in Europe	Clinical and experimental rheumatology	Europe	France 39, Germany 32, Italy, Norway 32, Spain 68, Sweden 54, UK 65
115	Ndosi et al.	2018	Common measure of quality of life for people with systemic sclerosis across seven European countries: a cross-sectional study	Ann Rheum Dis	Germany, France, Italy, Poland, Spain, Sweden, UK	UK 121, France 115, Italy 131, Sweden 102, Germany 274, Poland 231, Spain 106
137	Gomez et al.	2021	Impact of overweight and obesity on patient-reported health-related quality of life in systemic lupus erythematosus.	Rheumatology	North and Latin America, Europe	NA
Specification PROMS
Physical Function	PROMIS Bank v1.2 - Physical Function
Mental Health	PROMIS Bank v1.0 – Depression
	PROMIS Bank v1.0 – Anxiety
	PROMIS Bank v1.0 – Applied Cognition Abilities
	PROMIS Bank v1.1 – Anger
	PROMIS Bank v2.0 – Emotional Support
Fatigue	PROMIS Bank v1.0 – Fatigue
Social Health	PROMIS Bank v2.0 – Social Isolation
	PROMIS Bank v2.0 – Satisfaction with Roles and Activities
	PROMIS Bank v2.0 – Ability to Participate Social
Impact on Work	PROMIS Bank v2.0 – Satisfaction Roles Activities
Sexual Function	Generic question: “In the past 7 days, to what extent has your condition affected your satisfaction with your sex life?”
	PROMIS Bank v1.0 – Sexual Function and Satisfaction: Factors Interfering with Sexual Satisfaction, specifically the following two items:
	SFFAC102: “How much has pain affected your satisfaction with your sex life?”
Sleep	PROMIS Bank v1.0 – Sleep Disturbance
Morning Joint Stiffness	Duration of Morning Joint Stiffness*
RA Flare	OMERACT RA Flare instrument
